# Supplementary material for: Differentially Infiltrated Identification of Novel Diagnostic Biomarkers Associated with Immune Infiltration in Nasopharyngeal Carcinoma
Source: Dis Markers. 2022 Nov 17;2022:3934704. doi: 10.1155/2022/3934704 (PMC9691307; doi:10.1155/2022/3934704)
Supplement: Supplementary Materials — GO and KEGG pathway analyses were conducted to investigate the biological function of hub genes. Table S1: biological processes (BP), cellular components (CC), and molecular functions (MF). Table S2: KEGG pathways. [file 3934704.f1.zip]

Archive with 2 entries (2 files):
- 3934704.f1/Table S1 (1).pdf
- 3934704.f1/Table S2 (1).pdf
